# Supplementary material for: Clinical, Radiographic, and Molecular Analysis of Patients with X-Linked Hypophosphatemic Rickets: Looking for Phenotype–Genotype Correlation
Source: Diagnostics (Basel). 2025 Jan 3;15(1):91. doi: 10.3390/diagnostics15010091 (PMC11719845; doi:10.3390/diagnostics15010091)
Supplement: Supplementary file 1 [file diagnostics-15-00091-s001.zip]

Archive with 1 entries (1 files):
- diagnostics-3288237-supplementary.pdf
